# Supplementary material for: Synthesis and Evaluation of a 18F-Labeled Ligand for PET Imaging of Colony-Stimulating Factor 1 Receptor
Source: Pharmaceuticals (Basel). 2022 Feb 23;15(3):276. doi: 10.3390/ph15030276 (PMC8954204; doi:10.3390/ph15030276)
Supplement: Supplementary file 1 [file pharmaceuticals-15-00276-s001.zip]

Archive with 1 entries (1 files):
- pharmaceuticals-1559668-supplementary.pdf
